# Supplementary material for: Comparison of Humphrey Field Analyzer and imo visual field test results in patients with glaucoma and pseudo-fixation loss
Source: PLoS One. 2019 Nov 7;14(11):e0224711. doi: 10.1371/journal.pone.0224711 (PMC6837373; doi:10.1371/journal.pone.0224711)
Supplement: S1 File — https://figshare.com/s/405386bebbc2a44f7517. (XLSX) [file pone.0224711.s001.xlsx]

## Sheet: Demographic data
	Eyes	Sex	Age	Spherical refraction	Cylinder refraction	LogMAR	Intra-ocular pressure
1	R	F	65	1.5	0	-0.0791812	20
2	R	F	68	-0.5	0	-0.0791812	8
3	R	M	69	1.5	-0.75	-0.0791812	12
4	L	M	47	-6	0	-0.0791812	14
5	L	M	70	-1.5	-1.5	0.09691	14
6	R	M	70	0.25	-1.25	0.09691	17
7	L	F	69	1	-1	-0.0791812	17
8	L	M	69	0.25	0	-0.0791812	9
9	L	F	70	1.5	-1.5	-0.0791812	14
10	R	F	70	1.5	-2	0.0457575	11
11	L	M	53	-1	0	0.09691	16
12	L	M	66	2.75	0	-0.0791812	21
13	L	F	69	0.75	-1	-0.0791812	10
14	L	M	52	1	0	-0.0791812	11.7
15	R	F	40	-0.25	0	-0.0791812	9
16	L	M	70	1.5	0	-0.0791812	15
17	L	M	69	0	0	0	18
18	R	F	62	-1	0	-0.0791812	15.7
19	L	F	62	-1.25	0	-0.0791812	8
20	L	M	66	0.5	0	-0.0791812	9.3
21	R	M	68	-1.75	-1	0	11
22	R	F	68	0	0	-0.0791812	10
23	R	M	70	-0.5	0	-0.0791812	11
24	L	M	70	-0.75	-0.75	-0.0791812	8
25	L	F	69	-0.25	0	-0.0791812	14
26	L	F	70	1.25	-1	-0.08	12
27	R	M	40	-3.75	0	-0.08	15
28	L	M	45	-5.25	-1	-0.08	15
29	L	M	41	3	0	0.09691	12
30	L	M	59	-6	0	-0.0791812	19
31	L	M	40	-1	0	-0.0791812	15.3
32	R	M	64	-2.5	-1	0	13
33	R	M	66	0	0	0	15
34	L	M	65	0.5	-1	-0.0791812	11.3
35	R	M	70	0.25	0	-0.0791812	18
36	L	M	60	-0.5	0	-0.0791812	16
37	R	M	67	-5	-1.25	-0.0791812	18
38	L	F	64	-5.25	-1.5	0	20
39	R	M	70	0.75	-1.25	0.0457575	11
40	R	F	70	-3.25	0	-0.0791812	12
41	L	M	69	0	-1.5	0	13.7
42	L	F	42	-1	-1	-0.0791812	8
43	R	M	51	-2	0	-0.08	18
44	L	M	40	0	0	0.05	7
45	R	F	70	-1	-1.5	0.09691	8
46	R	F	70	2.75	0	-0.0791812	13
47	L	M	68	-0.25	-1	0.0457575	8
48	L	F	53	-3.75	-1.25	-0.0791812	22
49	R	F	68	2.5	0	-0.0791812	7
50	L	F	62	-2	0	-0.0791812	19
51	R	M	62	-2.25	-1.5	0.0457575	22
52	L	M	69	-0.75	-1	-0.0791812	14
53	R	M	69	0.25	0	-0.0791812	14
54	R	M	64	-3	-1	-0.0791812	20

## Sheet: Visual field data
	Mean deviation		Visual field index		Pattern standard deviation		Fixation loss rate		False-positive rate		False-negative rate
	HFA	imo	HFA	imo	HFA	imo	HFA	imo	HFA	imo	HFA	imo
1	2.29	1.03	100	100	1.51	1.27	20	0	3	17	0	0
2	1.85	1.09	99	100	1.95	2.5	38.5	25	10	14	0	0
3	-8.3	-6.91	78	78	10.48	11.02	24	20	4	0	6	22
4	-2.97	-3.25	96	93	2.75	6.67	20	20	2	0	2	0
5	-6.68	-7.32	74	72	8.69	11.55	27	50	3	14	6	14
6	-4.25	-2.4	88	93	4.44	4.21	31	0	5	25	0	25
7	-0.33	-0.41	99	99	1.94	1.91	22	0	1	0	0	0
8	0.54	0.86	97	100	2.13	1.51	29	33	4	17	3	17
9	-7.3	-9.43	74	68	12.35	12.88	28	0	3	0	0	0
10	-8.99	-9.76	73	69	12	13.32	25	0	6	11	0	0
11	-22.18	-21.1	33	32	9.48	9.94	28	14	0	0	6	20
12	-6.59	-3.72	84	88	12.55	10.46	25	25	0	0	6	0
13	-1.74	-0.4	100	100	1.23	1.59	21	0	1	0	0	0
14	1.05	1.39	100	100	1.22	1.01	21	0	4	0	0	0
15	0.05	1.46	99	100	1.95	0.93	29	0	4	0	2	0
16	2.01	0.3	100	100	1.59	1.35	31	0	4	0	0	14
17	-0.83	-0.19	100	100	1.41	1.65	31	0	2	0	0	0
18	-2.83	-3.85	84	84	9.41	10.2	25	20	12	0	5	13
19	-6.47	-4.34	73	86	13.42	10.84	24	0	6	0	0	0
20	-11.13	-6.15	76	85	9.32	8.23	21	0	2	0	7	0
21	-7.45	-7.15	83	86	6.68	8.43	20	0	5	8	15	17
22	-3.78	-3.45	93	91	6.77	8.15	35	0	2	0	5	0
23	-8.79	-5.79	80	84	9.24	10.33	20	20	0	0	0	0
24	-4.63	-3.61	85	89	8.52	8.53	27	0	1	0	0	0
25	-5.39	-3.99	82	90	5.14	4.89	24	0	0	22	15	22
26	-0.83	-0.18	99	100	1.62	1.97	31	50	3	0	1	0
27	-16.37	-16.37	57	58	15.22	14.69	25	13	6	0	6	0
28	-1.04	-0.12	98	100	1.75	2.06	29	20	8	13	0	0
29	-16.57	-16.92	48	44	15.86	14.47	28	0	2	0	0	9
30	1.65	0.91	100	100	1.84	2.37	23	50	15	11	9	0
31	0	0.43	100	100	1.66	1.93	21	0	1	0	0	0
32	-4.47	-4.96	94	86	7.5	8.81	28	0	4	7	15	0
33	-2.14	-0.2	97	99	4.11	3.17	24	0	1	0	10	0
34	-27.73	-24.04	15	17	8.23	9.78	25	0	4	0	0	0
35	-13.9	-13.58	62	57	15.31	13.56	40	0	1	13	7	7
36	-0.98	-1.12	97	100	2.94	1.46	26	25	10	0	0	0
37	-4.65	-6.83	90	81	7.91	9.37	33	13	4	0	8	0
38	-16.84	-17.1	47	41	14.03	12.83	28	25	2	21	0	7
39	-20.44	-22.88	29	14	12.15	9.19	22	0	1	7	0	36
40	1.54	1.21	100	100	1.62	1.34	29	40	12	0	1	0
41	-19.92	-19.28	31	37	12.48	10.18	52	57	5	0	21	25
42	-4.35	-1.67	95	98	4.6	3.06	25	13	15	38	21	0
43	1.05	1.22	100	100	1.47	1.31	56	17	5	13	0	0
44	-3.28	-2.35	87	91	6.72	7.26	20	50	1	8	7	0
45	-7.93	-6.66	93	99	2.34	2.07	29	0	0	0	2	14
46	-2.39	-2.69	98	98	1.9	2.33	25	20	4	0	6	0
47	-3.74	-3.69	91	92	4.1	4.74	25	0	5	30	1	10
48	-3.87	-4.87	89	87	11.69	9.36	24	25	0	0	3	0
49	0.81	0.55	99	99	2.27	3.05	29	0	15	0	8	0
50	-0.12	-0.1	100	100	1.47	2.33	30	0	3	14	0	29
51	-10.99	-10.59	60	65	12.82	11.06	20	0	5	0	6	9
52	-16.05	-16.32	62	65	8.9	9.7	38	20	0	0	0	11
53	-4.03	-7.04	86	79	10.46	11.72	29	0	1	0	0	11
54	-3.6	-4.26	89	84	7.35	4.61	27	50	9	0	10	0

## Sheet: Test point data
	Test point 1		Test point 2		Test point 3		Test point 4		Test point 5		Test point 6		Test point 7		Test point 8		Test point 9		Test point 10		Test point 11		Test point 12		Test point 13		Test point 14		Test point 15		Test point 16		Test point 17		Test point 18		Test point 19		Test point 20		Test point 21		Test point 22		Test point 23		Test point 24		Test point 25
	HFA	imo	HFA	imo	HFA	imo	HFA	imo	HFA	imo	HFA	imo	HFA	imo	HFA	imo	HFA	imo	HFA	imo	HFA	imo	HFA	imo	HFA	imo	HFA	imo	HFA	imo	HFA	imo	HFA	imo	HFA	imo	HFA	imo	HFA	imo	HFA	imo	HFA	imo	HFA	imo	HFA	imo	HFA
1	27	27	29	26	28	25	30	28	28	27	26	27	25	26	30	26	34	27	31	28	32	29	32	29	31	29	33	29	33	30	32	29	32	29	31	25	32	29	33	28	30	29	30	29	30	28	29	28	31
2	27	25	24	28	29	28	31	28	26	30	30	28	25	24	31	24	33	26	29	25	27	25	30	21	33	22	29	28	30	28	29	28	28	27	30	27	30	24	30	27	29	28	29	28	31	28	31	24	32
3	28	23	15	25	23	24	21	26	25	23	26	26	3	24	1	0	0	10	0	0	1	0	0	0	0	0	12	0	0	0	6	0	27	26	28	26	24	29	26	28	28	28	27	24	25	27	26	26	27
4	28	28	20	12	6	11	22	23	19	22	18	25	23	22	24	18	23	21	27	24	28	26	28	26	26	28	26	28	26	28	27	24	28	28	27	28	26	28	26	27	27	24	20	21	27	27	21	24	26
5	26	12	18	15	12	6	15	0	9	16	16	20	13	20	26	22	25	21	30	26	29	22	26	27	26	25	26	30	26	26	27	26	28	28	25	26	27	28	28	27	27	28	23	2	3	0	0	0	0
6	32	29	31	28	34	30	31	29	33	29	28	29	29	29	29	27	30	29	30	27	28	30	31	30	30	31	31	30	27	31	31	31	32	29	30	29	31	30	33	30	31	31	31	30	31	31	31	30	31
7	29	30	23	22	25	23	34	24	31	25	27	25	30	29	33	27	31	28	31	28	32	26	32	30	33	29	32	29	33	29	32	29	30	28	32	30	31	30	28	30	30	29	7	23	28	11	29	27	30
8	0	0	0	0	14	20	23	22	22	5	22	19	28	25	20	26	27	15	25	20	23	24	26	21	26	24	23	24	22	16	4	20	17	18	18	17	20	5	15	1	0	0	4	6	23	22	23	26	29
9	13	2	14	26	20	23	24	24	24	26	26	22	24	23	23	21	24	22	26	27	30	28	27	29	26	29	28	29	30	29	28	29	29	29	27	28	27	25	21	0	1	3	25	23	29	27	26	28	28
10	0	0	0	0	0	0	0	6	25	20	24	21	21	25	24	25	29	25	29	30	27	29	30	28	30	30	34	30	29	30	27	29	27	28	29	21	12	0	0	0	0	0	0	0	5	0	17	0	26
11	26	26	23	16	25	24	25	26	26	24	22	21	23	24	21	18	11	21	20	22	29	22	29	29	29	29	25	13	19	14	21	1	0	0	21	6	20	0	27	24	27	26	25	24	27	29	27	28	29
12	23	25	13	5	26	18	21	23	19	25	18	26	22	26	18	30	24	27	24	28	27	30	27	30	27	29	27	27	29	27	26	27	26	27	27	28	31	29	27	28	26	29	23	22	29	29	27	28	25
13	16	21	0	0	0	0	0	0	0	0	0	0	0	0	0	0	0	0	0	0	0	0	29	20	28	23	27	25	25	22	9	21	19	27	21	0	24	0	22	24	21	23	0	0	0	0	0	0	0
14	22	2	0	12	12	0	28	26	28	26	28	24	24	23	21	7	24	18	26	21	28	20	25	24	26	25	26	27	27	29	27	29	26	28	24	25	27	26	24	23	25	23	12	12	25	21	28	27	27
15	16	16	17	16	19	18	19	20	15	17	14	22	15	20	14	18	24	18	20	24	21	20	23	19	24	19	26	19	22	18	20	18	21	21	22	18	20	21	19	18	18	20	19	22	21	23	21	19	20
16	22	22	19	21	23	15	25	23	21	23	23	25	21	25	20	21	28	23	25	28	27	25	26	24	28	27	27	26	26	26	28	26	20	23	26	26	28	24	25	25	24	29	23	22	27	23	25	24	24
17	32	30	27	27	32	27	28	28	28	27	30	26	29	29	25	29	36	26	28	27	33	30	32	8	31	29	30	29	30	30	32	29	29	29	30	30	31	29	28	29	32	29	30	28	30	29	29	28	28
18	26	19	1	0	0	0	0	1	0	0	0	0	0	12	2	10	27	27	29	26	27	27	27	24	28	25	30	25	28	27	28	25	32	29	29	26	30	26	29	26	26	29	0	0	17	15	0	7	13
19	1	10	12	18	20	16	24	22	23	22	26	22	24	22	27	18	29	23	29	26	30	26	30	29	29	25	29	29	27	29	29	29	31	29	30	23	29	18	25	19	14	23	11	20	25	23	27	24	24
20	30	27	27	28	33	29	30	29	29	28	29	27	28	27	29	26	31	28	31	29	32	29	30	30	30	30	32	30	31	30	29	30	29	29	29	29	30	30	29	29	30	29	32	29	32	30	31	29	32
21	25	24	26	21	27	27	26	27	25	24	26	28	23	25	23	23	25	26	25	27	26	26	22	22	25	21	26	25	27	28	31	27	30	26	28	25	31	28	27	27	30	28	29	28	28	28	26	26	31
22	25	27	27	25	29	27	31	27	31	27	28	26	29	30	29	26	25	27	30	28	30	28	27	29	29	29	30	29	28	29	29	28	29	28	29	28	26	29	25	28	26	28	29	28	30	27	31	28	31
23	25	22	0	12	3	0	8	0	0	2	13	0	9	12	21	18	24	18	27	26	31	26	29	24	30	25	30	27	28	25	27	27	26	25	28	25	31	24	27	26	28	25	10	6	9	2	0	0	20
24	0	0	0	0	0	0	0	0	0	0	0	0	0	0	0	0	0	0	6	8	10	7	0	16	14	0	9	0	0	0	0	0	0	0	5	0	5	0	0	0	10	0	0	0	0	0	2	0	9
25	8	11	25	30	26	27	31	27	27	29	27	29	25	26	26	25	30	27	29	28	29	27	25	28	27	29	28	27	28	29	26	27	26	27	27	27	11	27	0	20	0	0	28	26	30	29	32	28	26
26	23	25	23	28	26	27	27	28	24	25	24	25	22	26	25	24	25	27	27	27	28	28	28	29	29	29	27	27	26	25	26	24	25	24	25	25	28	26	26	25	26	28	25	29	30	29	28	26	26
27	0	15	13	15	17	15	18	18	22	15	23	18	17	27	12	18	12	11	20	21	23	15	12	19	6	18	10	29	1	23	11	23	10	14	4	13	7	4	9	17	9	25	21	26	24	27	22	23	26
28	29	28	24	28	30	28	33	29	32	28	32	28	27	27	28	26	29	28	31	29	32	29	31	30	31	30	32	30	29	29	30	29	29	30	31	30	29	30	29	29	30	30	30	29	32	30	33	27	31
29	25	24	31	22	31	27	31	25	29	26	28	25	25	23	27	25	28	24	29	27	32	28	30	28	30	28	31	29	30	28	30	28	28	26	28	26	29	26	27	25	31	26	31	27	33	29	32	26	31
30	25	30	26	24	27	25	28	24	25	25	25	25	23	25	22	25	23	25	28	27	30	28	30	29	30	29	28	28	28	27	28	29	28	27	28	25	25	30	25	23	27	23	27	26	30	29	29	28	25
31	0	16	0	0	25	26	29	28	28	22	31	26	29	26	29	26	32	28	33	28	32	29	33	29	31	27	33	29	31	29	30	29	27	26	29	24	32	27	19	15	15	26	0	0	24	20	29	27	32
32	0	16	4	15	15	19	21	17	18	25	17	19	26	24	19	21	20	23	24	26	27	26	24	29	25	23	27	25	19	25	22	22	14	20	14	19	20	18	9	15	5	24	14	20	22	21	24	26	19
33	0	3	0	0	0	0	0	0	0	0	0	0	0	0	0	0	0	0	2	14	9	0	22	4	21	21	0	0	0	0	18	4	1	0	18	0	15	20	19	17	10	16	0	0	0	0	0	0	0
34	15	18	23	25	29	23	27	23	28	22	25	25	24	25	26	25	26	26	29	27	28	24	28	26	28	27	29	28	28	29	25	27	26	27	24	23	26	25	17	28	19	13	27	26	30	26	29	27	29
35	11	18	2	7	10	20	10	9	18	20	11	18	18	19	13	25	22	24	22	22	27	23	29	28	25	24	30	29	22	28	25	24	29	24	26	23	25	23	21	25	21	12	16	17	25	21	19	24	15
36	0	0	0	0	0	0	0	0	0	0	8	7	22	20	24	26	30	25	29	27	30	25	30	5	30	26	30	29	29	30	32	28	30	27	28	26	14	18	0	0	0	0	0	0	0	0	0	0	0
37	31	27	31	25	31	29	30	27	30	27	30	27	30	27	29	27	26	28	29	28	30	29	30	12	32	26	31	30	32	29	30	29	32	29	32	27	30	29	32	28	33	29	31	29	32	30	31	30	32
38	27	27	30	25	30	25	31	25	26	25	30	25	29	25	31	28	31	26	31	30	29	30	30	29	30	28	32	31	33	30	32	29	32	30	30	30	32	29	30	30	26	30	29	30	31	29	31	27	31
39	0	0	0	0	0	0	2	0	0	0	4	0	0	0	0	0	3	0	0	11	0	21	20	17	15	0	0	0	0	0	0	0	0	0	0	0	0	0	0	0	0	0	0	0	0	0	0	0	0
40	28	26	29	27	28	28	30	28	28	27	24	26	20	30	16	30	29	28	29	28	29	27	27	25	30	29	30	29	27	29	27	29	30	28	30	29	31	29	30	29	30	29	30	29	30	27	28	29	29
41	28	30	25	30	28	28	29	29	29	31	28	29	26	28	27	27	27	26	28	29	27	28	29	31	31	32	29	32	31	31	30	27	28	31	29	23	32	31	32	29	29	29	28	31	32	28	34	32	32
42	0	0	0	0	0	0	0	0	0	0	2	0	4	13	18	14	18	14	19	15	29	27	34	24	28	25	26	24	28	25	24	22	23	24	7	23	13	0	3	0	0	0	0	0	0	0	0	0	0
43	0	0	0	0	2	0	0	0	0	0	1	0	0	0	0	0	0	0	14	0	28	23	28	17	17	25	11	8	20	9	17	3	12	0	12	0	0	0	0	0	0	0	0	0	0	0	0	0	0
44	31	25	26	26	31	28	28	28	27	26	30	26	28	25	28	25	30	27	30	27	31	28	32	29	30	29	30	29	27	28	29	29	30	29	29	29	30	29	28	29	31	28	29	28	31	29	29	26	31
45	0	0	0	0	8	1	13	8	15	0	10	21	10	11	12	7	23	18	25	19	24	20	27	26	25	19	10	20	0	12	0	10	0	0	0	1	9	0	0	0	8	0	0	0	12	0	13	7	11
46	0	0	0	6	12	8	27	24	21	21	17	12	18	22	23	22	25	22	27	23	28	25	27	24	27	23	30	28	28	22	27	23	26	25	24	19	16	2	0	0	0	0	4	2	20	23	24	24	22
47	16	24	23	28	26	27	26	29	24	22	24	28	22	23	25	24	28	29	20	25	15	28	29	27	27	28	29	31	26	25	24	25	26	24	28	23	25	24	21	28	23	20	25	28	27	28	28	30	27
48	26	25	25	22	26	24	27	25	22	20	23	24	23	26	21	20	24	22	30	24	25	26	21	26	17	22	23	24	26	13	25	18	24	14	17	19	20	24	11	7	31	13	30	28	28	23	28	26	26
49	20	5	25	15	28	20	30	20	29	19	29	23	29	25	27	25	31	29	30	28	30	29	30	28	31	28	31	27	31	29	31	28	28	27	25	22	28	12	0	0	25	22	26	24	30	21	31	25	32
50	29	26	25	26	27	25	28	22	27	22	28	23	28	26	23	23	29	26	27	28	33	29	28	16	28	28	29	23	29	29	27	29	30	29	28	26	30	29	29	28	30	24	30	29	31	28	31	25	29
51	15	14	8	0	0	0	0	0	0	0	0	0	0	0	0	0	0	0	20	16	18	17	19	20	5	20	11	20	19	14	19	17	18	13	16	1	12	17	2	15	10	11	5	0	0	0	0	0	0
52	20	23	25	25	29	25	31	24	27	25	28	26	27	28	25	25	31	30	33	30	31	30	31	23	31	30	31	29	29	30	31	30	31	29	29	29	30	28	26	25	28	23	28	25	28	27	31	30	31
53	16	16	17	16	18	18	19	20	15	17	14	22	15	20	14	18	24	18	20	24	21	20	23	19	24	19	26	19	22	18	20	18	21	21	22	18	20	21	19	18	18	20	19	22	21	23	21	19	20
54	29	30	23	22	25	23	34	24	31	25	27	25	30	29	33	27	31	28	31	28	32	26	32	30	33	29	32	29	33	29	32	29	30	28	32	30	31	30	28	30	30	29	7	23	28	11	29	27	30
[truncated: 55 more columns]
